# Supplementary material for: The added diagnostic value of RT-PCR on faeces for the diagnosis of COVID-19
Source: PLoS One. 2025 May 29;20(5):e0322543. doi: 10.1371/journal.pone.0322543 (PMC12121800; doi:10.1371/journal.pone.0322543)
Supplement: S1 Data — (XLSX) [file pone.0322543.s001.xlsx]

## Sheet: Table 
Nr	Age	S	Result_URS	Result_F	URS_ct	F_ct	Disease_severity	TimeSTcat
1	90	M	N	F	0	0	0	0
2	7	V	N	F	0	0	0	0
3	56	M	N	F	0	0	0	0
4	87	M	F	N	0	0	0	0
7	64	M	N	N	0	0	1	0
8	91	V	N	N	0	0	1	0
10	72	M	N	N	0	0	1	0
12	84	V	N	N	0	0	2	0
39	77	V	N	N	0	0	1	0
40	79	M	N	N	0	0	1	0
44	59	V	N	N	0	0	2	0
46	77	M	N	N	0	0	1	0
52	61	M	N	N	0	0	1	0
59	25	M	N	N	0	0	3	0
62	0	M	N	N	0	0	1	0
63	0	M	N	N	0	0	1	0
65	2	M	N	N	0	0	1	0
67	54	V	N	N	0	0	1	0
68	68	M	N	N	0	0	1	0
69	83	M	N	N	0	0	1	0
72	87	M	N	N	0	0	2	0
85	87	V	N	N	0	0	2	0
86	66	M	N	N	0	0	1	0
88	88	M	N	N	0	0	2	0
89	70	V	N	N	0	0	2	0
90	83	M	N	N	0	0	1	0
93	77	V	N	N	0	0	1	0
94	82	M	N	N	0	0	1	0
97	72	M	N	N	0	0	1	0
98	16	V	N	N	0	0	2	0
101	75	M	N	N	0	0	1	0
107	80	M	N	N	0	0	1	0
110	65	M	N	N	0	0	2	0
112	77	M	N	N	0	0	1	0
115	72	V	N	N	0	0	2	0
116	77	V	N	N	0	0	1	0
122	69	M	N	N	0	0	1	0
123	65	M	N	N	0	0	2	0
125	59	V	N	N	0	0	1	0
132	88	V	N	N	0	0	2	0
133	89	V	N	N	0	0	2	0
136	92	V	N	N	0	0	1	0
140	57	V	N	N	0	0	1	0
145	44	M	N	N	0	0	2	0
148	67	M	N	N	0	0	1	0
150	60	M	N	N	0	0	1	0
151	84	V	N	N	0	0	1	0
154	74	M	N	N	0	0	3	0
156	90	M	N	N	0	0	1	0
169	88	M	N	N	0	0	1	0
171	58	V	N	N	0	0	1	0
172	76	M	N	N	0	0	2	0
173	91	V	N	N	0	0	1	0
177	58	M	N	N	0	0	3	0
180	60	M	N	N	0	0	1	0
184	74	M	N	N	0	0	1	0
187	70	M	N	N	0	0	1	0
190	72	M	N	N	0	0	1	0
198	85	V	N	N	0	0	1	0
200	83	V	N	N	0	0	1	0
202	44	V	N	N	0	0	2	0
203	88	V	N	N	0	0	1	0
204	78	M	N	N	0	0	3	0
208	59	M	N	N	0	0	1	0
213	88	M	N	N	0	0	1	0
221	78	M	N	N	0	0	1	0
226	63	M	N	N	0	0	1	0
228	48	M	N	N	0	0	1	0
229	75	M	N	N	0	0	2	0
230	62	M	N	N	0	0	1	0
231	54	V	N	N	0	0	2	0
234	3	M	N	N	0	0	1	0
235	81	M	N	N	0	0	0	0
236	81	M	N	N	0	0	0	0
237	54	M	N	N	0	0	0	0
238	54	M	N	N	0	0	0	0
239	42	M	N	N	0	0	0	0
240	42	M	N	N	0	0	0	0
241	87	M	N	N	0	0	0	0
242	87	M	N	N	0	0	0	0
243	90	M	N	N	0	0	0	0
244	80	M	N	N	0	0	0	0
245	87	M	N	N	0	0	0	0
246	82	V	N	N	0	0	0	0
247	90	V	N	N	0	0	0	0
248	77	M	N	N	0	0	0	0
249	76	V	N	N	0	0	0	0
250	74	M	N	N	0	0	0	0
251	59	M	N	N	0	0	0	0
252	82	M	N	N	0	0	0	0
253	89	M	N	N	0	0	0	0
254	75	V	N	N	0	0	0	0
255	36	V	N	N	0	0	0	0
256	63	M	N	N	0	0	0	0
257	67	M	N	N	0	0	0	0
258	79	V	N	N	0	0	0	0
259	91	V	N	N	0	0	0	0
260	82	M	N	N	0	0	0	0
261	73	M	N	N	0	0	0	0
262	83	M	N	N	0	0	0	0
263	77	V	N	N	0	0	0	0
264	75	M	N	N	0	0	0	0
265	86	M	N	N	0	0	0	0
266	98	M	N	N	0	0	0	0
267	85	V	N	N	0	0	0	0
268	74	V	N	N	0	0	0	0
269	47	V	N	N	0	0	0	0
270	63	M	N	N	0	0	0	0
271	49	M	N	N	0	0	0	0
272	62	V	N	N	0	0	0	0
273	60	V	N	N	0	0	0	0
274	28	V	N	N	0	0	0	0
275	73	V	N	N	0	0	0	0
276	54	M	N	N	0	0	0	0
277	83	M	N	N	0	0	0	0
278	86	V	N	N	0	0	0	0
279	73	M	N	N	0	0	0	0
280	73	M	N	N	0	0	0	0
281	79	M	N	N	0	0	0	0
282	85	V	N	N	0	0	0	0
283	72	V	N	N	0	0	0	0
284	82	M	N	N	0	0	0	0
285	74	M	N	N	0	0	0	0
286	73	V	N	N	0	0	0	0
287	49	M	N	N	0	0	0	0
288	65	V	N	N	0	0	0	0
289	85	M	N	N	0	0	0	0
290	79	V	N	N	0	0	0	0
291	66	V	N	N	0	0	0	0
292	65	V	N	N	0	0	0	0
293	45	V	N	N	0	0	0	0
294	83	V	N	N	0	0	0	0
295	84	M	N	N	0	0	0	0
296	89	V	N	N	0	0	0	0
297	76	M	N	N	0	0	0	0
298	53	M	N	N	0	0	0	0
299	30	V	N	N	0	0	0	0
300	72	V	N	N	0	0	0	0
301	80	M	N	N	0	0	0	0
302	64	V	N	N	0	0	0	0
303	86	V	N	N	0	0	0	0
304	58	M	N	N	0	0	0	0
305	89	V	N	N	0	0	0	0
306	57	V	N	N	0	0	0	0
307	85	M	N	N	0	0	0	0
308	79	V	N	N	0	0	0	0
309	62	M	N	N	0	0	0	0
310	86	M	N	N	0	0	0	0
311	70	V	N	N	0	0	0	0
312	67	V	N	N	0	0	0	0
313	71	M	N	N	0	0	0	0
314	84	V	N	N	0	0	0	0
315	79	M	N	N	0	0	0	0
316	85	V	N	N	0	0	0	0
317	50	M	N	N	0	0	0	0
318	81	V	N	N	0	0	0	0
319	58	M	N	N	0	0	0	0
320	75	M	N	N	0	0	0	0
321	79	M	N	N	0	0	0	0
322	61	V	N	N	0	0	0	0
323	88	V	N	N	0	0	0	0
348	92	M	N	P	0	29.08	2	1
356	74	M	P	P	15.03	21.18	1	1
359	89	V	P	P	18.7	29.19	1	1
384	48	V	P	P	20.21	32.43	1	1
11	89	V	N	N	0	0	2	1
36	68	M	N	N	0	0	1	1
38	64	M	N	N	0	0	1	1
61	0	M	N	N	0	0	1	1
64	0	V	N	N	0	0	1	1
73	58	M	N	N	0	0	1	1
82	60	M	N	N	0	0	2	1
87	70	M	N	N	0	0	1	1
95	83	V	N	N	0	0	1	1
99	58	M	N	N	0	0	1	1
104	78	M	N	N	0	0	1	1
106	76	V	N	N	0	0	2	1
114	84	V	N	N	0	0	3	1
117	75	M	N	N	0	0	1	1
119	61	V	N	N	0	0	3	1
124	72	M	N	N	0	0	2	1
139	78	M	N	N	0	0	3	1
149	29	M	N	N	0	0	3	1
163	61	V	N	N	0	0	2	1
164	72	M	N	N	0	0	1	1
167	80	V	N	N	0	0	1	1
174	81	V	N	N	0	0	1	1
176	84	M	N	N	0	0	2	1
178	67	M	N	N	0	0	2	1
197	60	V	N	N	0	0	2	1
199	91	M	N	N	0	0	1	1
209	74	V	N	N	0	0	1	1
223	56	V	N	N	0	0	2	1
233	65	M	N	N	0	0	3	1
324	80	V	P	N	22.25	0	2	1
372	78	V	P	P	35.35	37.32	3	1
18	87	M	N	N	0	0	3	1
28	85	V	N	N	0	0	2	1
31	78	M	N	N	0	0	1	1
53	49	V	N	N	0	0	1	1
54	0	V	N	N	0	0	1	1
74	63	M	N	N	0	0	1	1
91	74	M	N	N	0	0	1	1
111	58	M	N	N	0	0	1	1
118	44	V	N	N	0	0	1	1
153	64	M	N	N	0	0	1	1
155	76	V	N	N	0	0	2	1
161	82	M	N	N	0	0	2	1
170	77	M	N	N	0	0	1	1
232	33	V	N	N	0	0	1	1
332	78	M	P	P	15.62	30.32	2	1
336	85	V	P	N	24.35	0	2	1
344	69	V	N	P	0	33.9	3	1
361	62	M	P	P	22.13	24.98	1	1
363	50	V	P	P	23.7	31.93	2	1
374	68	M	P	P	28.06	29.44	1	1
6	66	M	F	N	0	0	1	1
17	73	M	N	N	0	0	2	1
23	82	M	N	N	0	0	2	1
29	73	V	N	N	0	0	3	1
30	66	V	N	N	0	0	1	1
32	83	M	N	N	0	0	2	1
48	75	M	N	N	0	0	1	1
66	75	V	N	N	0	0	1	1
75	78	V	N	N	0	0	1	1
76	60	M	N	N	0	0	1	1
80	67	V	N	N	0	0	1	1
84	76	M	N	N	0	0	1	1
96	60	M	N	N	0	0	2	1
108	71	V	N	N	0	0	1	1
127	86	M	N	N	0	0	2	1
134	65	V	N	N	0	0	1	1
135	73	V	N	N	0	0	1	1
142	57	V	N	N	0	0	1	1
165	48	V	N	N	0	0	1	1
181	78	V	N	N	0	0	2	1
185	67	M	N	N	0	0	1	1
186	69	M	N	N	0	0	3	1
189	70	M	N	N	0	0	2	1
216	69	M	N	N	0	0	2	1
219	8	V	N	N	0	0	1	1
225	83	V	N	N	0	0	1	1
329	79	M	N	P	0	39.48	1	1
366	74	V	P	P	17.6	30.3	1	1
380	83	V	P	P	27.51	28.39	2	1
14	18	V	N	N	0	0	1	1
20	86	M	N	N	0	0	2	1
21	79	V	N	N	0	0	1	1
24	76	V	N	N	0	0	1	1
27	77	V	N	N	0	0	2	1
33	67	M	N	N	0	0	1	1
43	81	M	N	N	0	0	3	1
55	18	V	N	N	0	0	1	1
79	73	M	N	N	0	0	1	1
109	83	M	N	N	0	0	2	1
129	78	M	N	N	0	0	1	1
131	77	V	N	N	0	0	1	1
138	73	M	N	N	0	0	3	1
168	42	V	N	N	0	0	1	1
179	81	M	N	N	0	0	2	1
193	89	M	N	N	0	0	1	1
195	78	M	N	N	0	0	1	1
371	80	M	P	P	33.52	39.46	1	1
41	83	M	N	N	0	0	2	1
42	81	V	N	N	0	0	2	1
105	43	V	N	N	0	0	1	1
162	66	V	N	N	0	0	1	1
175	33	M	N	N	0	0	2	1
188	81	V	N	N	0	0	2	1
194	59	V	N	N	0	0	1	1
214	91	V	N	N	0	0	3	1
218	69	M	N	N	0	0	1	1
340	80	M	F	P	0	25.96	3	1
360	75	M	P	P	24.03	22.87	2	1
373	51	V	P	P	30.04	28.39	1	1
57	76	M	N	N	0	0	1	1
83	57	M	N	N	0	0	1	1
113	73	M	N	N	0	0	2	1
130	86	M	N	N	0	0	1	1
211	7	V	N	N	0	0	1	1
339	66	V	P	N	26.26	0	3	1
351	80	V	N	P	0	30.52	2	1
369	77	M	P	P	22.28	30.51	1	1
25	75	M	N	N	0	0	3	1
37	50	V	N	N	0	0	2	1
45	70	M	N	N	0	0	2	1
51	68	M	N	N	0	0	1	1
70	86	M	N	N	0	0	3	1
71	82	M	N	N	0	0	2	1
81	87	M	N	N	0	0	1	1
92	70	M	N	N	0	0	1	1
120	77	M	N	N	0	0	1	1
126	59	V	N	N	0	0	1	1
152	79	M	N	N	0	0	1	1
157	81	M	N	N	0	0	2	1
159	40	M	N	N	0	0	1	1
166	73	M	N	N	0	0	2	1
196	83	M	N	N	0	0	3	1
215	96	M	N	N	0	0	1	1
217	8	M	N	N	0	0	2	1
222	69	M	N	N	0	0	2	1
224	31	V	N	N	0	0	2	1
342	79	M	N	P	0	37.06	3	1
347	75	M	N	P	0	31.96	3	1
381	68	M	P	P	23.37	27.77	2	1
144	83	M	N	N	0	0	1	2
158	82	M	N	N	0	0	2	2
328	73	V	N	P	0	30.8	1	2
331	86	M	P	P	30.81	38.96	2	2
367	74	V	P	P	0	36.67	1	2
377	54	V	P	P	28.67	33.23	1	2
383	75	V	P	P	0	22.68	3	2
9	56	V	N	N	0	0	1	2
13	58	V	N	N	0	0	1	2
354	77	V	N	P	0	32.15	2	2
382	62	M	P	P	21.79	28.61	3	2
385	19	V	P	P	27.62	38.96	1	2
26	86	M	N	N	0	0	1	2
49	69	M	N	N	0	0	3	2
60	65	V	N	N	0	0	2	2
102	52	V	N	N	0	0	1	2
205	79	M	N	N	0	0	2	2
207	53	V	N	N	0	0	1	2
326	77	V	N	P	0	39.16	1	2
333	70	V	P	N	35.03	0	2	2
334	74	M	P	N	30	0	2	2
345	64	V	N	P	0	32.04	1	2
357	71	M	P	P	28.01	32.1	2	2
368	77	M	P	P	27.16	31.27	3	2
376	88	M	P	P	38.33	31.68	3	2
378	81	M	P	P	32.54	33.89	1	2
386	74	V	P	P	28.6	32.73	1	2
5	88	M	F	N	0	0	1	2
330	59	M	P	P	37.32	33.79	2	2
362	76	M	P	P	30.77	32.36	2	2
364	68	V	P	P	29.18	35.21	2	2
370	64	M	P	P	26.06	19.85	3	2
206	48	M	N	N	0	0	2	2
341	75	V	N	P	0	30.92	1	2
349	76	M	N	P	0	40.94	2	2
352	71	M	N	P	0	31.93	2	2
379	64	M	P	P	30.29	39.24	3	2
15	97	V	N	N	0	0	3	2
22	33	M	N	N	0	0	1	2
47	58	V	N	N	0	0	1	2
56	81	V	N	N	0	0	1	2
58	24	M	N	N	0	0	2	2
77	77	V	N	N	0	0	1	2
78	79	M	N	N	0	0	2	2
137	77	M	N	N	0	0	1	2
141	74	V	N	N	0	0	2	2
143	82	M	N	N	0	0	1	2
146	78	M	N	N	0	0	2	2
182	74	M	N	N	0	0	3	2
327	59	M	N	P	0	38.34	2	2
335	85	V	P	N	32.89	0	2	2
337	56	V	P	N	25.35	0	2	2
338	75	V	P	N	0	0	3	2
121	59	V	N	N	0	0	2	3
34	74	M	N	N	0	0	2	3
103	71	M	N	N	0	0	3	3
343	48	V	N	P	0	31.31	2	3
147	67	M	N	N	0	0	2	3
220	35	M	N	N	0	0	1	3
210	54	V	N	N	0	0	1	3
346	64	M	N	P	0	25.19	2	3
350	72	M	N	P	0	35.45	2	3
19	52	M	N	N	0	0	2	3
160	74	V	N	N	0	0	1	3
183	69	M	N	N	0	0	1	3
192	58	V	N	N	0	0	1	3
325	68	V	N	P	0	30.49	3	3
358	78	V	P	P	24.12	30.32	1	3
375	60	M	P	P	27.69	32.74	1	3
353	56	V	N	P	0	36.09	1	3
50	73	V	N	N	0	0	1	3
16	59	V	N	N	0	0	1	3
100	80	V	N	N	0	0	2	3
201	69	V	N	N	0	0	3	3
227	59	M	N	N	0	0	1	3
128	51	M	N	N	0	0	1	3
365	59	M	P	P	22.6	22.68	1	3
212	37	V	N	N	0	0	2	3
355	84	V	P	P	17.64	20.4	2	3
35	63	M	N	N	0	0	2	3
191	32	M	N	N	0	0	1	3

## Sheet: Legend
Title	Full title	Possibilities
Nr	Study number
S	Se x	Female (F), male (M)
Result_URS	Upper respiratory tract sample RT-PCR result	Positive (P), negative (N), False (F)
Result_F	Feces sample RT-PCR result	Positive (P), negative (N), False (F)
Disease_severity	Disease severity	Non-severe (1), severe (2), critical (3)
TimeSTcat	Time since symptom onset	0-7 days (1), 8-14 days (2), > 14 days (3)
